# Supplementary material for: Insights into metabolic heterogeneity of colorectal cancer gained from fluorescence lifetime imaging
Source: eLife. 2024 Aug 28;13:RP94438. doi: 10.7554/eLife.94438 (PMC11357354; doi:10.7554/eLife.94438)
Supplement: Figure 1—source data 4. [file elife-94438-fig1-data4.zip]

Archive with 1 entries (1 files):
- CT26_in_vitro_750nm_2%_450-490_ch4_01.sdt
