# Supplementary material for: Insights into metabolic heterogeneity of colorectal cancer gained from fluorescence lifetime imaging
Source: eLife. 2024 Aug 28;13:RP94438. doi: 10.7554/eLife.94438 (PMC11357354; doi:10.7554/eLife.94438)
Supplement: Figure 2—source data 2. [file elife-94438-fig2-data2.zip]

Archive with 1 entries (1 files):
- HCT116_in_vivo_750nm_2%_450-490_ch2_05.sdt
